# Supplementary material for: Pectic Polysaccharides Recovery from Rapeseed Meal via Conventional and Enzyme-Assisted Extraction Techniques: Toward Emerging Prebiotic Pectic Oligosaccharide Development
Source: Foods. 2026 Apr 12;15(8):1338. doi: 10.3390/foods15081338 (PMC13114823; doi:10.3390/foods15081338)
Supplement: Supplementary file 1 [file foods-15-01338-s001.zip]

Archive with 1 entries (1 files):
- foods-4224152-supplementary.pdf
